# Supplementary material for: Green synthesis of silver nanoparticles using Ocimum sanctum Linn. and its antibacterial activity against multidrug resistant Acinetobacter baumannii
Source: PeerJ. 2023 Jul 28;11:e15590. doi: 10.7717/peerj.15590 (PMC10389072; doi:10.7717/peerj.15590)
Supplement: Supplemental Information 2 [file peerj-11-15590-s002.xlsx]

## Sheet: Sheet1
Raw dataset of Cytotoxicity test by MTT assay using AgNPs and Ocimum sanctum extract (Dataset for Figure 11)
Sl No.	Untreated cells/ cells treated with different AgNPs concentration	Absorbance Value					Cell Viability %					Standard deviation
		AB1	AB2	AB3	AB4	AB Mean	CV-1	CV-2	CV-3	CV- 4	CV- Mean
1	Untrataed Cells	0.294	0.272	0.278	0.29	0.2835	103.704	95.9436	98.06	102.293	100	3.61444
2	500 µg/mL	0.043	0.041	0.044	0.042	0.0425	15.1675	14.4621	15.5203	14.8148	14.9912	0.455377
3	250µg/Ml	0.044	0.044	0.046	0.045	0.04475	15.5203	15.5203	16.2257	15.873	15.7848	0.337717
4	125µg/mL	0.278	0.271	0.26	0.271	0.27	98.06	95.5908	91.7108	95.5908	95.2381	2.62386
5	62.5µg/mL	0.261	0.266	0.273	0.26	0.265	92.0635	93.8272	96.2963	91.7108	93.4744	2.09671
6	31.25µg/mL	0.266	0.268	0.261	0.272	0.26675	93.8272	94.5326	92.0635	95.9436	94.0917	1.61322
7	15.62µg/mL	0.271	0.272	0.266	0.27	0.26975	95.5908	95.9436	93.8272	95.2381	95.1499	0.927674
8	7.81µg/mL	0.295	0.282	0.277	0.294	0.287	104.056	99.4709	97.7072	103.704	101.235	3.14177
9	3.9µg/mL	0.293	0.276	0.262	0.279	0.2775	103.351	97.3545	92.4162	98.4127	97.8836	4.48495
10	1.95µg/mL	0.27	0.276	0.278	0.27	0.2735	95.2381	97.3545	98.06	95.2381	96.4727	1.45436
11	0.97µg/mL	0.284	0.276	0.28	0.296	0.284	100.176	97.3545	98.7654	104.409	100.176	3.04797
Sl No.	Untreated cells/ cells treated with different Ocimum sanctum extract concentration	Absorbance value					Cell Viability %					Standard deviation
		AB1	AB2	AB3	AB4	AB Mean	CV-1	CV-2	CV-3	CV- 4	CV- Mean
1	Untrataed Cells	0.269	0.288	0.279	0.292	0.282	95.3901	102.128	98.9362	103.546	100	3.6279
2	500 µg/mL	0.098	0.087	0.102	0.11	0.09925	34.7518	30.8511	36.1702	39.0071	35.195	3.39359
3	250µg/Ml	0.102	0.076	0.096	0.121	0.09875	36.1702	26.9504	34.0426	42.9078	35.0177	6.57305
4	125µg/mL	0.308	0.247	0.205	0.136	0.224	109.22	87.5887	72.695	48.227	79.4326	25.6449
5	62.5µg/mL	0.418	0.438	0.389	0.301	0.3865	148.227	155.319	137.943	106.738	137.057	21.4346
6	31.25µg/mL	0.982	0.989	0.869	0.663	0.87575	148.227	350.709	308.156	235.106	260.55	88.8048
7	15.62µg/mL	0.72	0.7	0.686	0.677	0.69575	255.319	248.227	243.262	240.071	246.72	6.64283
8	7.81µg/mL	0.302	0.301	0.315	0.312	0.3075	107.092	106.738	111.702	110.638	109.043	2.4991
9	3.9µg/mL	0.278	0.249	0.279	0.291	0.27425	98.5816	88.2979	98.9362	103.191	97.2518	6.32609
10	1.95µg/mL	0.285	0.276	0.277	0.29	0.282	101.064	97.8723	98.227	102.837	100	2.36997
11	0.97µg/mL	0.277	0.274	0.303	0.3	0.2885	98.227	97.1631	107.447	106.383	102.305	5.35841
